# Supplementary material for: Nectar traits differ between pollination syndromes in Balsaminaceae
Source: Ann Bot. 2019 May 23;124(2):269–79. doi: 10.1093/aob/mcz072 (PMC6758581; doi:10.1093/aob/mcz072)
Supplement: mcz072_suppl_Supplementary-Data-Table-S1 [file mcz072_suppl_supplementary-data-table-s1.xlsx]

## Sheet: NectarTraits
Table S1. Species and data used in the study with accession number from the Botanical Garden, Bonn, herbarium voucher reference, Genbank deposition numbers, pollination syndrome and values of the respective variables for each accession.
			Genbank deposition number
Species	Accession number	Voucher	atpB-rbcL	ImpDEF1	ImpDEF2	Pollination syndrome	Nectar volume (µg)	Sugar conc (w/w)	NSP	AA conc (µM)	Argin	Ornit	Lysin	Gluta	Aspar	GABA	Beta	Alani	Threo	Glyci	Valin	Serin	Proli	Isole	Leuci	Methi	Histi	Pheny	Glutamic	Aspartic	Cysti	Tyrosine	PCA Factor1	PCA Factor2	PCA Factor3	Spur length (mm)	Spur sepal length (mm)	Total spur length (mm)
Hydrocera triflora	35302	Robyns 7260 (BR)	DQ147895	–	–	Bees	0.77	36.9603	49.3393	25724	1.94455	0.470906	0.390415	3.15861	0.0947784	16.3866	29.8248	6.99064	1.48938	4.75418	0.859553	0.368888	23.2837	0.565728	0.298824	0	0.41003	6.04496	0.789216	1.55974	0.065213	0.24926	-1.297	-0.279	-0.403	7	6.92	13.92
Impatiens aff. bombycina	36143	Fischer NE3 (NEU)	FJ826631	FJ826683	FJ826737	Bird	38.74	28.6419	99.8367	2484	14.0101	2.97143	3.24216	16.4918	6.89529	0	5.55624	1.63164	3.48031	2.95511	11.1932	0	0	6.40065	2.80741	0	5.4438	11.3692	0	0	0.789635	4.76207	0.487	1.273	1.166	13.6	27.5	41.1
Impatiens apiculata	36125	Bot. Gard. Bonn 36125 (BONN)	XX0000	XX0000	XX0000	Butterfies	0.6	34.7977	99.4544	5284	42.4773	2.99564	6.16378	0.0242925	0.206341	0.355822	1.16838	0.845073	0.947046	3.59421	1.96907	0	16.3683	0	0	0	5.35978	17.1576	0	0	0	0.367442	0.946	-1.192	-0.016	-	-	-
Impatiens arguta	36166	Yuan CN2k-74 (NEU)	DQ147812	–	–	Bees	6.93	48.4988	90.5887	8216	16.752	0.307895	1.35172	12.9768	10.7905	0	4.25205	2.82076	8.05871	2.12591	0.91673	32.1849	0	3.76527	0	0	2.48791	0.963237	0	0	0	0.245585	-0.822	0.082	-0.077	10.55	16.91	27.46
Impatiens balfourii	36126	cult. Denver Bot. Gard. 33051 (DBG)	DQ147817	EF133564	EF133616	Bees	3.8	76.8592	93.965	20170	11.813	0.786505	3.87999	30.1838	2.98766	10.4349	13.8186	6.74773	2.82263	4.72749	2.46139	0	0	1.39334	1.76487	0.843967	0.908496	1.33663	1.79392	0.997617	0.0652446	0.232165	-0.724	0.899	-0.228	18.92	8.76	27.68
Impatiens balsamina	36195	Janssens SJ003 (LV)	DQ147816	EF133563	EF133617	Bees	3.25	7.06893	98	7058	2.76525	0.169814	1.08637	24.4447	3.06705	0	9.00619	21.0315	9.51898	3.07868	3.408	12.4824	0.724818	0.963698	1.50511	0.202082	3.15594	2.09524	0	0	0	1.29413	-0.941	0.62	0.993	17.3	6.1	23.4
Impatiens bequaertii	36126	Bot. Gard. Koblenz Univ. Fischer NE1 (NEU)	FJ826630	FJ826682	FJ826736	Butterflies and bees	2.43	7.03418	96.9721	596	44.5132	3.10292	12.3705	0.513701	1.04035	0	0	2.03196	3.46713	6.94068	5.61183	0	0	2.8514	0	0	4.35682	10.575	0	0	0	2.62451	1.289	-0.833	0.51	-	-	-
Impatiens bicolor	35679	Bot. Gard. Bonn 33521 (BONN)	MF567407	MF567437	MF567463	Birds	30.27	3.06693	99.0847	2221	5.52309	0.210165	2.20296	7.12677	1.07885	9.86398	1.7834	2.95086	1.96213	0.615953	1.1237	52.8277	4.84701	0.581993	0	0	1.25725	2.24581	1.88312	1.00084	0.300468	0.613989	-1.373	-0.73	-0.309	13	23.3	36.3
Impatiens bisaccata	36496	Bot. Gard. Bonn 36496 (BONN)	MF567402	MF567434	-	Butterflies and bees	0.89	42.7143	98.2291	2133	28.0407	3.66565	2.92671	20.2088	1.70263	4.06945	0.505049	3.71069	1.74853	3.18148	2.11824	0	0	0.46808	0	0	7.79576	7.06145	6.08338	6.50055	0	0.212879	0.582	0.556	-1.089	3.4	5.6	9
Impatiens burtonii	11528	Bot. Gard. Bonn 11528 (BONN)	FJ826885	FJ826685	FJ826740	Butterflies and bees	0.22	38.8192	97.7955	2754	35.7186	2.80417	14.9555	3.20188	0.623352	0	0	1.40819	2.07721	1.89572	6.27609	0	0	2.07791	0.411031	0.0695681	6.0533	13.9791	3.50663	3.20024	0.031992	1.7095	1.216	-0.511	0	10.1	5.5	15.6
Impatiens bururiensis	36564	Reekmans 8110 (BR)	FJ826633	–	FJ826739	Birds	58.25	23.6555	99.6353	3204	1.93376	0.173355	0.148492	6.17656	0.431307	1.2205	0.498133	0.848186	0.246446	0.449161	0.271327	70.5955	14.9957	0.113149	0	0	0.382082	0.576083	0.116071	0.359818	0.426375	0.0379859	-1.713	-1.13	-0.2	13.4	23.8	37.2
Impatiens cf. congolensis	30441	Fischer NE7 (NEU)	DQ147830	EF133574	EF133627	Birds	29.76	25.56	99.2062	2813	5.67328	1.65853	2.2008	34.3631	4.51024	3.94562	4.06349	6.39154	4.40353	4.23918	7.90948	0	0	5.13459	3.33588	0	2.93989	5.1366	0	0	2.17921	1.91507	-0.231	2.42	0.436	8.4	25.7	34.1
Impatiens columbaria	13781	FB/S2966 (BR)	DQ147828	EF133572	EF133625	Butterflies and bees	1.73	13.1834	85.4172	17855	2.08812	0.148045	1.0753	0.415511	0	36.3765	3.79194	0.145709	5.5382	1.56056	0.4021	42.2706	2.9041	0.0989531	0.051696	0	1.10602	1.51835	0	0	0	0.508249	-1.908	-1.313	-0.537	5.55	5.18	10.73
Impatiens confusa	27471	Bot. Gard. Bonn 27471 (BONN)	FJ826637	FJ826688	FJ826743	Butterfies	3.26	13.5225	57.9431	4078	13.2425	2.85044	6.38002	3.30998	0.486595	14.2348	0.863356	8.51687	5.31462	14.989	3.04128	6.83456	1.51989	4.71851	0	0	3.52765	3.71287	1.45612	3.34197	0.303742	1.35524	0.404	0.331	-0.332	33.3	3.3	36.6
Impatiens elianae	36144	Bot. Gard. Bonn 36144 (BONN)	MF567404	-	MF567461	Butterfies	4.68	22.5605	94.8296	3560	4.88193	0.446049	2.67677	25.4617	0.0590638	3.85171	0	3.98223	1.47491	1.47457	1.23762	21.5215	20.8881	0.693216	0.643435	0	0.978989	3.62496	4.19914	0.928211	0	0.975839	-1.043	0.059	-0.368	43.9	6	49.9
Impatiens erecticornis	32579	Poulsen 704 (BR)	XX0000	XX0000	XX0000	Butterflies and bees	3.03	28.4553	94.1827	4404	7.38053	1.1035	3.22115	32.1613	3.69134	10.1068	0	4.53566	6.14664	1.83076	3.09661	0	0	2.06512	0.746605	0.402396	2.13933	3.34044	13.7979	3.41268	0.128579	0.692624	-0.555	1.85	-1.528	22.6	2.5	25.1
Impatiens flaccida	36244	Bot. Gard. Bonn 36244 (BONN)	DQ147845	EF133582	EF133636	Butterfies	3.9	29.7088	97.5366	3509	16.5535	0.940572	6.88074	4.99798	0.892024	0	0	7.68315	0.981036	1.25233	1.45458	0	41.5217	1.31715	0.21166	0	2.24223	6.72816	1.94083	2.52252	0	1.8798	-0.355	-0.538	0.27	35.4	6.5	41.9
Impatiens galactica	36393	Bot. Gard. Bonn 36393 (BONN)	MH157114	-	MH157141	Flies	0.4	2.57287	29.4583	7080	3.86907	0.623988	2.54957	15.4961	0.504944	0.26533	0.176686	23.3033	3.94385	0.398324	2.34861	12.139	0.562028	2.64072	2.37086	10.8663	5.90374	2.80907	0.240118	0.440217	0.0175098	8.53065	-0.465	0.545	4.95	0	16.23	16.23
Impatiens gesneroidea	32578	Bot. Gard. Bonn 32578 (BONN)	MF567415	MF567443	MF567467	Birds	20.09	3.83573	99.3268	1544	7.39347	0.800839	3.18461	6.97907	0.943475	7.641	1.46078	5.79807	4.15841	0.507332	0.400228	47.1943	4.12241	0.0747664	0	0	1.7764	3.07707	0.391819	3.223	0.0797559	0.793147	-1.151	-0.897	-0.08	16.5	15.2	31.7
Impatiens kinabaluensis	34121	Mennes 0015 (L)	KR232824	KR232830	KR232836	Butterfies	1.5	6.75381	97.2238	1764	13.4947	1.38405	5.05787	2.6522	0.480234	12.1761	7.49831	0.582989	9.78078	1.71531	2.07654	15.6594	0.412896	0.412468	0	0	3.03768	5.90944	2.14258	13.6201	0.437333	1.46897	-0.568	-0.277	-0.853	27.4	3.4	30.8
Impatiens lateriflora	36131	Bot. Gard. Bonn 36131 (BONN)	XX0000	XX0000	XX0000	Bees	2.85	29.2566	96.05	1352	29.2763	3.67874	2.96462	0	13.6403	0	0	2.48315	5.92655	4.36627	1.96922	7.08077	7.39477	0.561791	0.17963	0	4.07258	10.148	2.74363	3.25083	0	0.262891	0.511	0.125	-0.612	31	4.8	35.8
Impatiens laurentii	36132	Bot. Gard. Bonn 36132 (BONN)	MF567419	MF567447	–	Butterfies	1.61	35.7649	94.6897	3557	9.82562	0.740078	1.30765	14.2312	0.461048	0	30.7081	7.22751	3.463	5.43478	0.857523	0	0	0	0	0	20.4772	1.01115	1.96659	1.97452	0	0.314084	0.029	0.296	0.259	45.3	6.4	51.7
Impatiens lyallii	152	Bot. Gard. Bonn 37451 (BONN)	MH157101	MH157129	MH157133	Butterfies	17.1	27.6289	96.2293	446	24.6897	3.03815	8.42527	30.9035	0.234627	0	0	3.56065	0.926765	7.24004	2.97261	0	0	2.21814	0	0	2.15053	2.86234	1.30319	9.07533	0	0.399172	0.511	0.504	-0.914	65.9	8.9	74.8
Impatiens mackeyana ssp. zenkeri	6550	Fischer EF21 (NEU)	DQ147857	FJ826709	–	Bees	7.54	37.1206	98.4309	614	29.2204	3.83233	2.57519	5.07192	0.202055	12.1377	0.42139	4.18353	0.783015	7.37492	2.30485	0	0	1.30615	0	0	3.89586	9.32245	3.55001	13.4549	0	0.363392	0.663	0.272	-1.442	11.4	12.5	23.9
Impatiens masoalensis	36386	Bot. Gard. Bonn 36386 (BONN)	MF567422	MF567449	MF567473	Butterflies and bees	0.55	43.0018	99.2804	7875	17.9962	1.11425	2.19247	24.9174	0.389972	3.62335	0.290253	3.83099	2.30408	4.13089	1.83888	28.1449	0	0.481222	0	0	2.49468	2.36191	0.815857	2.49556	0.0205877	0.556535	-0.555	-0.222	-0.355	5.2	2.9	8.1
Impatiens mengtszeana	-	Yuan CN2k1-38 (NEU)	DQ147858	EF133589	EF133644	Bees	11.32	11.525	89.8397	23870	4.5342	0.534883	2.5063	5.66283	0.947071	9.30592	8.82441	14.1097	6.40682	5.93501	0.958706	6.04385	27.7465	0.685066	0	0	1.53308	3.05141	0.0871759	0.183327	0.022181	0.921623	-1.005	-0.435	0.315	-	-	-
Impatiens namchabarwensis	35925	Ray Morgan s.n. (LV)	HE647198	–	–	Bees	1.13	49.5355	99.1262	4872	19.7197	1.72157	4.10455	22.7212	3.38482	0	0	8.98943	1.55994	3.18859	3.10329	0	0	16.1756	1.68022	0.269099	3.27006	3.53629	5.16315	0.784809	0.0822575	0.545407	0.433	2.449	-0.165	13.2	10.4	23.53
Impatiens niamniamensis 10305	10305	Bot. Gard. Bonn 10305 (BONN)	XX0000	XX0000	XX0000	Birds	60.52	20.1764	97.1077	236	24.1169	1.81035	3.88412	1.46703	0.821465	3.25667	6.77704	15.925	1.9531	10.7463	1.94159	0	0	4.53042	0	0	5.01628	2.97071	3.8426	8.06747	1.68473	1.18824	0.596	1.615	-0.467	15.7	26.6	42.3
Impatiens niamniamensis 35926	35926	Bot. Gard. Bonn 35926 (BONN)	XX0000	XX0000	XX0000	Birds	54.37	25.0101	99.5532	662	9.00286	1.7002	1.09232	21.1647	0.824208	20.1814	10.9937	5.94413	2.41079	5.91115	4.28544	0	0	2.72101	1.78079	0	3.55198	3.14076	1.26116	2.30183	0.254495	1.47712	-0.565	0.836	-0.226	10.29	32.29	42.58
Impatiens nyungwensis	18406	Bot. Gard. Bonn 18406 (BONN)	MF567411	MF567440	–	Birds	11.99	29.0491	94.5638	396	28.9206	1.90301	8.56853	1.74666	0.847224	0	0	21.319	2.20927	8.45094	2.9586	0	0	1.19993	0	0	7.0208	13.8246	0	0	0	1.03092	1.127	-0.275	0.824	16.3	7.65	23.95
Impatiens oxyanthera	36138	Song S008 (NEU)	DQ147865	–	–	Bees	1.17	65.5779	97.7586	1233	21.577	2.25472	3.498	25.2645	1.20953	0	0	9.93983	1.46989	10.2017	1.17208	0	0	0.591854	0	0	3.5511	13.4227	1.14329	3.08228	0.986319	0.635265	0.765	0.786	-0.339	-	-	-
Impatiens parasitica	28428	Ray Morgan s.n. (LV)	FJ826666	FJ826719	FJ826772	Birds	72.16	22.7558	99.2703	198	39.8684	9.34432	6.28317	0	0.276335	0	0	2.67485	1.48778	9.15453	2.94726	0	0	2.37069	0	0	8.11753	9.95982	1.5128	5.51682	0	0.485706	1.981	-0.259	-0.634	5.3	17.2	22.5
Impatiens paucidentata	4819	Bot. Gard. Bonn 4819 (BONN)	MF567410	MF567439	–	Birds	10.18	9.55138	97.3787	1198	0.0951067	5.3855	19.6113	0.794406	0.49205	3.94084	0	2.16756	5.80617	1.38773	3.92308	43.0768	2.45336	1.99005	0	0	1.64582	6.04407	0	0	0	1.18612	0.039	-1.52	0.268	10.6	31.3	41.9
Impatiens platypetala	36569	Ray Morgan s.n. (LV)	DQ147868	EF133594	EF133649	Butterfies	2.72	27.5064	89.5491	3985	29.3258	2.49449	4.89345	16.2523	0.687919	0	0.255728	2.57667	0.903807	2.57352	2.27485	0	1.76615	1.04023	0.0395527	0	4.68916	9.57072	7.14047	12.9149	0	0.600339	0.601	0.645	-1.432	38.6	6	44.6
Impatiens puberula	36140	Bot. Gard. Bonn 36140 (BONN)	XX0000	XX0000	XX0000	Butterflies and bees	0.83	41.1573	99.7551	363	58.5793	2.50302	4.43068	0	0.0464332	0	0	0.988536	0.396674	3.15472	4.96179	0	0	0	0	0	5.22512	19.7137	0	0	0	0	1.308	-1.152	-0.11	11	7.4	18.4
Impatiens rothii	36141	Bot. Gard. Bonn 36141 (BONN)	XX0000	XX0000	XX0000	Birds	44.67	7.44605	97.95	8140	1.40975	0.0852957	0.285432	22.634	0.807091	5.34664	5.21829	12.4463	3.26513	3.16878	2.52028	27.7515	5.50839	0.696848	2.59779	0.129795	0.8694	0.530974	0.643302	2.28436	1.03586	0.764871	-1.262	0.978	0.236	-	-	-
Impatiens rutenbergii	37463	Bot. Gard. Bonn 27463 (BONN)	MF567423	MF567450	MF567474	Bees	8.71	4.84962	96.0522	11218	1.56716	0.118695	0.805083	14.1515	2.32135	0	2.62471	16.9492	3.44629	0.804966	6.4148	4.50411	15.2083	10.5513	7.14231	0.402976	1.78923	4.59535	2.9168	1.96807	1.11323	0.604696	-0.665	3.081	0.932	37.16	12	49.16
Impatiens spec. 17206	17206	Bot. Gard. Bonn 17206 (BONN)	MF567425	MF567452	MF567476	Butterflies and bees	1.37	37.9442	97.8282	782	45.6487	3.78664	16.6615	2.71075	0.212608	0	0	3.91772	2.34002	2.65209	5.32652	0	0	2.07584	0	0	7.18167	6.86612	0	0	0	0.619813	1.299	-0.975	0.279	15.6	1.7	17.3
Impatiens spec. 17207	17207	Bot. Gard. Bonn 17207 (BONN)	XX0000	XX0000	XX0000	Butterflies and bees	0.47	32.7854	98.4111	3151	11.7764	1.29649	4.27838	0.845272	0.367354	7.6108	0.892018	0.652455	2.42449	0.582083	0.853881	48.099	5.22563	0.310051	0	0	1.89102	3.06648	2.70932	6.17812	0.0515278	0.889174	-0.934	-0.9	-0.602	-	-	-
Impatiens spec. 33486	33486	Bot. Gard. Bonn 33486 (BONN)	MF567431	MF567457	MF567480	Butterflies and bees	1.4	35.6144	94.0155	865	33.8559	4.47596	11.345	8.70326	0.174015	0	0	7.48318	0.415042	9.75204	3.51003	0	0	1.83954	0	0	7.07755	10.4667	0	0	0	0.901858	1.493	-0.424	0.191	9	7.32	16.32
Impatiens spec. 34120	34120	Bot. Gard. Bonn 34120 (BONN)	MF567426	MF567453	MF567477	Butterfies	21.17	6.82118	93.4663	6627	7.66288	0.427077	5.22263	9.53118	0	0.0325834	8.63443	0.979687	27.5334	1.55659	1.54253	28.4341	0	1.21405	0	0	1.25853	4.3149	0	0	0.269335	1.38607	-1.294	-1.157	0.565	32.8	3.3	36.1
Impatiens spec. 34557	34557	Bot. Gard. Bonn 34557 (BONN)	MF567428	MF567455	–	Butterflies and bees	0.94	10.8948	98.969	3612	9.27884	1.48081	4.22784	18.9321	1.41116	11.8435	3.02643	2.20121	1.90534	0.853566	3.19494	16.5757	2.96382	1.04337	0.693232	0	2.8152	2.79809	3.11316	10.7936	0	0.848203	-0.671	0.301	-0.986	7.9	2.3	10.2
Impatiens spec. 34558	34558	Bot. Gard. Bonn 34558 (BONN)	MF567429	MF567456	–	Butterflies and bees	0.72	37.8825	94.1319	1371	39.2492	3.05259	12.0894	2.71284	2.84023	0	0	4.65669	1.4904	6.20951	4.42122	0	0	1.43066	0	0	5.69893	13.8565	0	0	0.054965	2.23687	1.358	-0.705	0.501	14.85	3.69	18.54
Impatiens spec. 35170	35170	Bot. Gard. Bonn 35170 (BONN)	MF567430	–	MF567479	Butterfies	1.67	27.8726	95.6823	2874	13.8559	0.805351	4.17739	2.0601	0.010149	7.28613	7.83941	3.68033	2.22904	2.94082	1.98258	30.4457	4.18176	0.528969	0	0	2.62711	8.08767	2.51997	3.41221	0	1.32938	-0.552	-0.716	-0.242	30.2	8.1	38.3
Impatiens spec. 36240	36240	Bot. Gard. Bonn 36240 (BONN)	MF567427	MF567454	MF567478	Butterflies and bees	2.86	34.5156	76.8353	7618	7.63084	0.955165	2.84025	1.03212	0.216021	27.2644	2.88723	11.2103	4.00012	9.18585	1.20296	20.5453	1.54722	0.55046	0.116615	0	0.855809	1.20477	2.4413	3.75474	0.128786	0.429727	-0.896	-0.164	-0.722	18.24	3.4	21.64
Impatiens spec. 36259	36259	Bot. Gard. Bonn 36259 (BONN)	XX0000	XX0000	XX0000	Butterflies and bees	0.43	29.3505	88.3937	4834	8.66692	1.19773	3.03487	23.4613	1.87454	14.2414	1.03832	2.00236	3.44663	2.03956	1.74447	23.9706	2.69916	0.593455	0	0	1.44842	2.96263	2.13752	2.68716	0.0197238	0.733196	-0.935	-0.151	-0.649	-	-	-
Impatiens spec. 36381	36381	Bot. Gard. Bonn 36381 (BONN)	XX0000	XX0000	XX0000	Butterflies and bees	0.1	0.72627	25.1755	35953	8.18632	0.755019	6.31895	46.2037	0.389902	4.5068	0.516308	4.34844	0.836419	0.551647	1.79572	3.93619	1.06679	1.41452	0.808798	0.861286	2.05972	7.96394	4.09316	1.61857	0.0648882	1.70291	-0.343	0.833	-0.136	-	-	-
Impatiens stenantha	36164	Bot. Gard. Bonn 36164 (BONN)	MF567432	MF567458	–	Bees	3.57	12.4302	96.9651	69701	9.38424	0.0983685	4.51835	0.953316	1.10364	0.0545304	0	0.786489	11.6976	0.0504779	65.6456	0.122966	0	0	0	0	1.11318	3.24464	0	0	0.00114264	1.22539	-0.907	-1.537	0.628	13.1	10	23.1
Impatiens stuhlmannii	16583	Bot. Gard. Bonn 16583 (BONN)	MF567406	MF567436	–	Butterfies	8.81	29.6768	88.5349	1078	16.6928	2.32768	7.56929	5.92799	3.6976	0	0	8.87716	4.42412	2.62323	2.57748	21.731	1.77226	1.36043	0	0	2.95415	3.37572	1.69845	10.378	0.869249	1.14345	-0.021	0.31	-0.414	34.8	4.9	39.7
Impatiens stuhlmannii var. rubriflora 34555	34555	Bot. Gard. Bonn 34555 (BONN)	XX0000	XX0000	XX0000	Butterfies	16.8	31.2573	97.5559	236	39.738	3.12751	14.4062	0.134836	0.106424	0	0	8.77397	1.89659	8.82213	5.03845	0	0	1.40699	0	0	4.88817	10.8324	0	0	0	0.828335	1.383	-0.804	0.312	36.6	7.6	44.2
Impatiens stuhlmannii var. rubriflora 36248	36248	Bot. Gard. Bonn 36248 (BONN)	XX0000	XX0000	XX0000	Butterfies	8.91	39.421	99.5459	227	41.4131	5.18778	16.63	1.43352	1.20263	0	0	3.6205	1.60564	6.07966	4.25937	0	0	2.70831	0	0	6.01045	6.07206	2.11816	0	0	1.65875	1.525	-0.582	0.131	32.5	6.6	39.1
Impatiens teitensis ssp. teitensis	36189	Fischer NE18 (BONN)	DQ147883	–	FJ826782	Butterfies	11.5	35.3654	98.3899	383	35.2383	2.86163	10.7233	10.1038	0.461163	0	0	1.19878	2.23903	7.16432	4.95182	0	0	1.74802	0	0	6.28212	10.9898	0.830141	1.79864	1.45598	1.95308	1.206	0.142	0.057	61	5.2	66.24
Impatiens uniflora	36165	Zhengyu Jiang T1 (NEU)	DQ147888	EF133605	EF133660	Bees	11.76	8.83654	99.7367	58540	0.117139	0.00295888	0.0893289	0.0722832	0.00783031	0	0.00282005	0.00139068	0.0325127	0.0390411	99.6106	0	0	0	0	0	0	0	0	0	0	0.0241163	-1.218	-1.519	0.259	12.1	12.6	24.7
Impatiens usambarensis	13386	Fischer NE20 (NEU)	DQ147889	EF133606	EF133661	Butterfies	2.21	23.413	94.2537	1090	28.1484	3.77358	7.71974	2.13129	0.773313	0	0	12.1283	2.27923	13.1827	5.74313	0	0	1.83642	0	0	4.80672	6.52276	0.559436	9.84901	0	0.54599	1.167	0.113	-0.442	24.8	4.9	29.7
Impatiens violiflora	36146	Bot. Gard. Bonn 36146 (BONN)	XX0000	XX0000	XX0000	Butterflies and bees	0.06	33.7031	98.0228	2058	46.3976	2.2719	7.04881	0.865979	0.26196	0	0	2.6019	1.35598	5.13392	2.96645	0	2.50313	1.57876	0	0	7.13396	18.4741	0	0	0	1.40553	1.349	-0.907	0.336	19.4	2.9	22.3
Impatiens walleriana	36585	S3926 (BR)	DQ147892	EF133609	EF133664	Butterfies	1.12	35.4555	93.6767	4063	16.6259	3.42665	2.46276	17.5753	0.367713	13.9815	3.01311	3.96617	2.02977	3.30388	1.91318	14.3947	1.96384	0.343154	0	0	3.95067	1.23983	2.99195	6.11932	0.107159	0.223421	-0.363	0.085	-1.002	24.8	3.6	28.4
Impatiens zombensis	36589	Crouch s.n. (BR)	–	MF673931	MF673918	Butterflies and bees	0.38	14.089	32.7259	4060	11.1418	1.62209	2.69013	9.36	0.546748	4.91596	1.38173	12.625	2.37427	3.07236	2.3381	15.0862	0.496171	1.0997	2.31621	6.6299	10.5726	1.49575	0.594709	2.26998	0.0211759	7.34938	-0.099	0.202	3.352	-	-	-
