# Supplementary material for: Nectar traits differ between pollination syndromes in Balsaminaceae
Source: Ann Bot. 2019 May 23;124(2):269–79. doi: 10.1093/aob/mcz072 (PMC6758581; doi:10.1093/aob/mcz072)
Supplement: mcz072_suppl_Supplementary-Data-Table-S4 [file mcz072_suppl_supplementary-data-table-s4.xlsx]

## Sheet: Sheet1
Table S4. Model parameters for evolutionary models on nectar components. White: non-phylogenetic model; OU.s: Ornstein-Uhlenbeck model with single evolutionary optimum; OU.poll: Ornstein-Uhlenbeck model evolutionary optima in function of pollination syndrome; BM.s: Brownian motion model with constant evolutionary rate; BM.rate: Brownian motion with different rate parameters; Lambda: model includi…
Nectar volume
	White	OU.s	OU.poll	BM.s	BM.rate	Lambda
LnL	-62.1	-59.8	-32.1	-75.5	-65.3	-59.89
df	2	3	7	2	5	3
AICc	128.4	126.1	80.6	155.2	155.4	126.2
λ	-	-	-	-	-	0.62
α	-	0.46	14.94	-	-	-
σ²	0.52	0.47	5.42	0.15	-	0.03
σ².bird	-	-	-	-	0.96	-
σ².butterfly	-	-	-	-	0.11	-
σ².bee	-	-	-	-	0.08	-
σ².fly	-	-	-	-	0.01	-
σ².butterfly & bee	-	-	-	-	0.11	-
θ.single	-	2.88 (0.83, 0.65)	-	-	-	-
θ.bird	-	-	37.15 (12.97, 9.61)	-	-	-
θ.butterfly	-	-	3.94 (0.98, 0.78)	-	-	-
θ.bee	-	-	3.09 (1.12, 0.82)	-	-	-
θ.fly	-	-	0.50 (0.57, 0.27)	-	-	-
θ.butterfly & bee	-	-	0.70 (0.32, 0.22)	-	-	-
Sugar concentration
	White	OU.s	OU.poll	BM.s	BM.rate	Lambda
LnL	-85.9	-85.9	-80.3	-105.7	-90.8	-85.9
df	2	3	7	2	5	3
AICc	176	178.3	177	215.6	206.4	178.3
λ	-	-	-	-	-	0
α	-	14.83	14.97	-	-	-
σ²	1.19	35.37	29.38	0.44	-	0.05
σ².bird	-	-	-	-	3.12	-
σ².butterfly	-	-	-	-	0.11	-
σ².bee	-	-	-	-	0.17	-
σ².fly	-	-	-	-	0.16	-
σ².butterfly & bee	-	-	-	-	0.48	-
θ.single	-	21.82 (2.57, 2.37)	-	-	-	-
θ.bird	-	-	15.94 (4.57, 3.71)	-	-	-
θ.butterfly	-	-	22.49 (4.16, 3.68)	-	-	-
θ.bee	-	-	35.49 (7.45, 6.81)	-	-	-
θ.fly	-	-	4.32 (4.55, 2.27)	-	-	-
θ.butterfly & bee	-	-	29.92 (8.46, 7.28)	-	-	-
Nectar sucrose proportion
	White	OU.s	OU.poll	BM.s	BM.rate	Lambda
LnL	-108.9	-108.6	-99.8	-122	-118.5	-107.9
df	2	3	7	2	5	3
AICc	221.9	223.7	215.9	248.2	261.7	222.3
λ	-	-	-	-	-	0.65
α	-	0.68	14.94	-	-	-
σ²	2.67	3.79	58.1	0.77	-	0.18
σ².bird	-	-	-	-	1.96	-
σ².butterfly	-	-	-	-	0.47	-
σ².bee	-	-	-	-	0.79	-
σ².fly	-	-	-	-	0.64	-
σ².butterfly & bee	-	-	-	-	0.54	-
θ.single	-	96.20 (0.97, 0.78)	-	-	-	-
θ.bird	-	-	99.10 (0.48, 0.31)	-	-	-
θ.butterfly	-	-	96.27 (1.32, 0.99)	-	-	-
θ.bee	-	-	97.14 (1.51, 1.00)	-	-	-
θ.fly	-	-	50.57 (24.80, 24.52)	-	-	-
θ.butterfly & bee	-	-	96.69 (2.20, 1.34)	-	-	-
Amino acid concentration
	White	OU.s	OU.poll	BM.s	BM.rate	Lambda
LnL	-51.9	-47.3	-43.6	-54.7	-51.9	-50.3
df	2	3	7	2	5	3
AICc	108	101	103.5	113.6	128.5	107
λ	-	-	-	-	-	0.54
α	-	0.3	0.45	-	-	-
σ²	0.36	0.21	0.26	0.07	-	0.02
σ².bird	-	-	-	-	0.11	-
σ².butterfly	-	-	-	-	0.06	-
σ².bee	-	-	-	-	0.08	-
σ².fly	-	-	-	-	0.01	-
σ².butterfly & bee	-	-	-	-	0.17	-
θ.single	-	3.38 (0.88, 0.70)	-	-	-	-
θ.bird	-	-	0.93 (1.22, 0.53)	-	-	-
θ.butterfly	-	-	2.34 (0.80, 0.60)	-	-	-
θ.bee	-	-	8.45 (4.79, 3.06)	-	-	-
θ.fly	-	-	2.70 (2.11, 1.82)	-	-	-
θ.butterfly & bee	-	-	26.68 (293.38, 24.46)	-	-	-
Amino acid PC axis 1
	White	OU.s	OU.poll	BM.s	BM.rate	Lambda
LnL	-88.4	-88.4	-86.9	-116.3	-101.3	-88.4
df	2	3	7	2	5	3
AICc	181	183.2	190.2	236.8	227.4	183.2
λ	-	-	-	-	-	0
α	-	2.96	14.3	-	-	-
σ²	1.3	7.69	35.4	0.63	-	0.05
σ².bird	-	-	-	-	0.85	-
σ².butterfly	-	-	-	-	0.27	-
σ².bee	-	-	-	-	0.13	-
σ².fly	-	-	-	-	<0.01	-
σ².butterfly & bee	-	-	-	-	4.01	-
θ.single	-	-0.01 (0.15, 0.15)	-	-	-	-
θ.bird	-	-	-0.19 (0.34, 0.34)	-	-	-
θ.butterfly	-	-	-0.01 (0.25, 0.25)	-	-	-
θ.bee	-	-	0.36 (0.35, 0.35)	-	-	-
θ.fly	-	-	-1.07 (0.85, 0.85)	-	-	-
θ.butterfly & bee	-	-	0.30 (0.43, 0.43)	-	-	-
Amino acid PC axis 2
	White	OU.s	OU.poll	BM.s	BM.rate	Lambda
LnL	-88.4	-88.4	-87.9	-117.2	-98.7	-88.4
df	2	3	7	2	5	3
AICc	181	183.7	192.1	238.6	222.2	183.2
λ	-	-	-	-	-	0
α	-	14.87	9.44	-	-	-
σ²	1.3	38.7	24.17	0.65	-	0.05
σ².bird	-	-	-	-	1.37	-
σ².butterfly	-	-	-	-	0.37	-
σ².bee	-	-	-	-	2.05	-
σ².fly	-	-	-	-	<0.01	-
σ².butterfly & bee	-	-	-	-	0.12	-
θ.single	-	-0.01 (0.15, 0.15)	-	-	-	-
θ.bird	-	-	0.03 (0.35, 0.35)	-	-	-
θ.butterfly	-	-	-0.15 (0.26, 0.26)	-	-	-
θ.bee	-	-	0.25 (0.36, 0.36)	-	-	-
θ.fly	-	-	-0.27 (0.78, 0.78)	-	-	-
θ.butterfly & bee	-	-	0.15 (0.47, 0.47)	-	-	-
Amino acid PC axis 3
	White	OU.s	OU.poll	BM.s	BM.rate	Lambda
LnL	-88.4	-88.4	-84.5	-120.3	-98	-88.4
df	2	3	7	2	5	3
AICc	181	183.2	185.3	244.8	220.8	183.2
λ	-	-	-	-	-	0
α	-	14.67	3.46	-	-	-
σ²	1.3	38.18	7.86	0.73	-	0.05
σ².bird	-	-	-	-	3.21	-
σ².butterfly	-	-	-	-	0.32	-
σ².bee	-	-	-	-	0.12	-
σ².fly	-	-	-	-	0.1	-
σ².butterfly & bee	-	-	-	-	0.42	-
θ.single	-	0.01 (0.15, 0.15)	-	-	-	-
θ.bird	-	-	-0.7 (0.36, 0.36)	-	-	-
θ.butterfly	-	-	0.49 (0.24, 0.24)	-	-	-
θ.bee	-	-	-0.31 (0.34, 0.34)	-	-	-
θ.fly	-	-	0.02 (0.55, 0.55)	-	-	-
θ.butterfly & bee	-	-	-0.12 (0.60, 0.60)	-	-	-
Nectar PC axis 1
	White	OU.s	OU.poll	BM.s	BM.rate	Lambda
LnL	-50.7	-47.6	-44.8	-57	-54.7	-50.7
df	2	3	7	2	5	3
AICc	105.7	101.7	106	118.2	134.1	107.9
λ	-	-	-	-	-	0
α	-	0.32	0.41	-	-	-
σ²	0.35	0.23	0.25	0.08	-	0.01
σ².bird	-	-	-	-	0.12	-
σ².butterfly	-	-	-	-	0.05	-
σ².bee	-	-	-	-	0.08	-
σ².fly	-	-	-	-	0.05	-
σ².butterfly & bee	-	-	-	-	0.18	-
θ.single	-	-0.05 (0.10, 0.10)	-	-	-	-
θ.bird	-	-	0.39 (0.40, 0.40)	-	-	-
θ.butterfly	-	-	0.07 (0.13, 0.13)	-	-	-
θ.bee	-	-	0.01 (0.20, 0.20)	-	-	-
θ.fly	-	-	-0.40 (0.27, 0.27)	-	-	-
θ.butterfly & bee	-	-	-0.83 (1.21, 1.21)	-	-	-
Nectar PC axis 2
	White	OU.s	OU.poll	BM.s	BM.rate	Lambda
LnL	-50.7	-49.3	-35.4	-66.7	-54.5	-50.3
df	2	3	7	2	5	3
AICc	105.7	105	87.1	137.4	137.7	107
λ	-	-	-	-	-	0.45
α	-	0.57	14.97	-	-	-
σ²	0.35	0.4	6.07	0.11	-	0.02
σ².bird	-	-	-	-	0.79	-
σ².butterfly	-	-	-	-	0.68	-
σ².bee	-	-	-	-	0.13	-
σ².fly	-	-	-	-	<0.01	-
σ².butterfly & bee	-	-	-	-	0.07	-
θ.single	-	0.05 (0.09, 0.09)	-	-	-	-
θ.bird	-	-	-0.75 (0.14, 0.14)	-	-	-
θ.butterfly	-	-	0.09 (0.10, 0.10)	-	-	-
θ.bee	-	-	-0.01 (0.14, 0.14)	-	-	-
θ.fly	-	-	0.42 (0.35, 0.35)	-	-	-
θ.butterfly & bee	-	-	0.36 (0.17, 0.17)	-	-	-
Nectar PC axis 3
	White	OU.s	OU.poll	BM.s	BM.rate	Lambda
LnL	-50.7	-50.7	-48	-80.3	-54.5	-50.7
df	2	3	7	2	5	3
AICc	105.7	107.9	112.3	164.8	133.8	107.9
λ	-	-	-	-	-	0
α	-	14.97	2.93	-	-	-
σ²	0.35	10.4	1.85	0.18	-	0.01
σ².bird	-	-	-	-	0.73	-
σ².butterfly	-	-	-	-	0.04	-
σ².bee	-	-	-	-	0.1	-
σ².fly	-	-	-	-	0.01	-
σ².butterfly & bee	-	-	-	-	0.11	-
θ.single	-	0.00 (0.01, 0.01)	-	-	-	-
θ.bird	-	-	0.44 (0.20, 0.20)	-	-	-
θ.butterfly	-	-	-0.08 (0.13, 0.13)	-	-	-
θ.bee	-	-	-0.03 (0.18, 0.18)	-	-	-
θ.fly	-	-	-0.01 (0.28, 0.28)	-	-	-
θ.butterfly & bee	-	-	-0.28 (0.34, 0.34)	-	-	-
